# Supplementary material for: Genome-Wide Association Mapping of Seedling Heat Tolerance in Winter Wheat
Source: Front Plant Sci. 2018 Sep 4;9:1272. doi: 10.3389/fpls.2018.01272 (PMC6131858; doi:10.3389/fpls.2018.01272)
Supplement: TABLE S1 — Linkage disequilibrium analysis of 200 lines in the hard red winter association mapping panel. [file Data_Sheet_1.XLSX]

## Sheet: Supplementary Table S1
SUPPLEMENTARY TABLE S1. Linkage disequilibrium analysis of 200 lines in the hard red winter association mapping panel.
Genome	Number of SNP markers	Number of SNP pairs	Percent SNP pairs in significant LD (p < 0.001)	LD decay distance (cM)
A	1439	70675	29.5	9.7
B	1568	77125	32.8	9.8
D	343	15875	14	10.9
Whole genome	3484	172925	29.3	10.6
