# Supplementary material for: Genome-Wide Association Mapping of Seedling Heat Tolerance in Winter Wheat
Source: Front Plant Sci. 2018 Sep 4;9:1272. doi: 10.3389/fpls.2018.01272 (PMC6131858; doi:10.3389/fpls.2018.01272)
Supplement: TABLE S2 — The QTL and the significant SNP markers associated with seedling traits of wheat at optimal and heat-stressed growth conditions. [file Data_Sheet_2.XLSX]

## Sheet: Supplementary Table 2 new
SUPPLEMENTARY TABLE S2. The QTL and the significant SNP markers associated with seedling traits of wheat at optimal and heat-stressed growth conditions.
Trait	Growth condition	QTL	SNP	Chr	Position (cM)	p-value (Q + K)	MAF	R2	Candidate gene and function	Sequence similarity (%)	Sequence coverage (%)	Quality parameters
Leaf chlorophyll content (SPAD)	Optimal Temperature (OT)	QLCCOT.nri-1B	IWB27292	1B	78.4498	1.95 x 10-4	0.260417	7.35558	Transcription factor PHL7 (LOC100836763), transcript variant X2, mRNA	93	100	2e-32
Leaf chlorophyll content (SPAD)	Optimal Temperature (OT)	QLCCOT.nri-1B	IWB9175	1B	79.7741	7.82 x 10-5	0.0885417	8.30926	Clone BAC 261N5, complete sequence	92	96	2e-28
Leaf chlorophyll content (SPAD)	Optimal Temperature (OT)	QLCCOT.nri-1B	IWB14950	1B	79.7741	9.28 x 10-5	0.122396	8.12966	kDa class VI heat shock protein (LOC109759017), mRNA	90	71	3e-16
Leaf chlorophyll content (SPAD)	Optimal Temperature (OT)	QLCCOT.nri-1B	IWB3677	1B	81.609	3.86 x 10-4	0.0989583	6.65645
Leaf chlorophyll content (SPAD)	Optimal Temperature (OT)	QLCCOT.nri-1B	IWB5796	1B	81.609	5.33 x 10-4	0.125	6.3274	Sulfite reductase (Sir) mRNA, complete cds	94	100	4e-34
Leaf chlorophyll content (SPAD)	Optimal Temperature (OT)	QLCCOT.nri-1B	IWB71348	1B	81.609	6.65 x 10-4	0.101562	6.10326
Leaf chlorophyll content (SPAD)	Optimal Temperature (OT)	QLCCOT.nri-2B	IWB49828	2B	119.071	8.75 x 10-4	0.291667	5.82675	Phosphatidylinositol/phosphatidylcholine transfer protein SFH6-like (LOC109772246), mRNA	95	100	9e-36
Leaf chlorophyll content (SPAD)	Optimal Temperature (OT)	QLCCOT.nri-2B	IWB49829	2B	119.071	8.75 x 10-4	0.291667	5.82675	Phosphatidylinositol/phosphatidylcholine transfer protein SFH6-like (LOC109772246), mRNA	98	100	9e-41
Leaf chlorophyll content (SPAD)	Optimal Temperature (OT)	QLCCOT.nri-2B	IWB5957	2B	119.071	8.75 x 10-4	0.291667	5.82675	NADPH--cytochrome P450 reductase-like (LOC109772248), mRNA	97	100	4e-39
Leaf chlorophyll content (SPAD)	Optimal Temperature (OT)	QLCCOT.nri-2B	IWB73567	2B	119.071	8.75 x 10-4	0.291667	5.82675	NADPH--cytochrome P450 reductase-like (LOC109772248), mRNA	94	87	6e-28
Leaf chlorophyll content (SPAD)	Optimal Temperature (OT)	QLCCOT.nri-3B	IWB1766	3B	124.023	9.39 x 10-4	0.0755208	5.75599	mRNA for predicted protein, complete cds	97	100	4e-39
Leaf chlorophyll content (SPAD)	Optimal Temperature (OT)	QLCCOT.nri-5B	IWB36621	5B	170.51	7.96 x 10-4	0.1875	5.92252
Leaf chlorophyll content (SPAD)	Optimal Temperature (OT)	QLCCOT.nri-5B	IWB63015	5B	183.927	3.46 x 10-4	0.208333	6.76631
Leaf chlorophyll content (SPAD)	Optimal Temperature (OT)	QLCCOT.nri-5B	IWB72674	5B	183.927	7.84 x 10-4	0.223958	5.93714
Leaf chlorophyll content (SPAD)	Optimal Temperature (OT)	QLCCOT.nri-6B	IWB47141	6B	120.607	8.18 x 10-4	0.497396	5.89416
Leaf chlorophyll content (SPAD)	Heat stress (HS)	QLCCHS.nri-2B	IWB55435	2B	27.1982	4.94 x 10-4	0.309896	6.30448	Actin-related protein 9 (LOC109752458), mRNA	96	100	2e-37
Leaf chlorophyll content (SPAD)	Heat stress (HS)	QLCCHS.nri-2B	IWB7013	2B	27.1982	7.99 x 10-4	0.278646	5.82501
Leaf chlorophyll content (SPAD)	Heat stress (HS)	QLCCHS.nri-2D	IWB66401	2D	70.6478	7.05 x 10-4	0.0885417	5.94968	Uncharacterized LOC109752212 (LOC109752212), transcript variant X2, mRNA	97	100	4e-39
Leaf chlorophyll content (SPAD)	Heat stress (HS)	QLCCHS.nri-2D	IWB28109	2D	71.1878	1.15 x 10-4	0.0989583	7.78	Sugar transport protein 9-like	99	100	2e-42
Leaf chlorophyll content (SPAD)	Heat stress (HS)	QLCCHS.nri-2D	IWB21593	2D	71.1878	7.05 x 10-4	0.0885417	5.94968	GTP cyclohydrolase 1-like	99	100	2e-42
Leaf chlorophyll content (SPAD)	Heat stress (HS)	QLCCHS.nri-2D	IWB62567	2D	71.1878	7.05 x 10-4	0.0885417	5.94968	Kinesin-like protein KIN-14H	99	100	2e-42
Leaf chlorophyll content (SPAD)	Heat stress (HS)	QLCCHS.nri-2D	IWB62839	2D	71.1878	7.05 x 10-4	0.0885417	5.94968	Protein IQ-DOMAIN 32 (LOC109746143), mRNA	99	100	2e-42
Leaf chlorophyll content (SPAD)	Heat stress (HS)	QLCCHS.nri-2D	IWB63709	2D	71.1878	8.86 x 10-4	0.0859375	5.72363	Protein IQ-DOMAIN 32 (LOC109746143), mRNA	99	100	7e-42
Leaf chlorophyll content (SPAD)	Heat stress (HS)	QLCCHS.nri-2D	IWB28847	2D	71.1878	9.24 x 10-4	0.0911458	5.68168	Zinc finger CCCH domain-containing protein 31-like (LOC109758679), mRNA	99	97	9e-41
Leaf chlorophyll content (SPAD)	Heat stress (HS)	QLCCHS.nri-2D	IWB17236	2D	72.5879	7.05 x 10-4	0.0885417	5.94968	Chromosome 3B, genomic scaffold, cultivar Chinese Spring	93	100	4e-72
Leaf chlorophyll content (SPAD)	Heat stress (HS)	QLCCHS.nri-2D	IWB44088	2D	73.1502	9.24 x 10-4	0.0911458	5.68168	Protein SON-like (LOC109752209), mRNA	99	100	2e-42
Leaf chlorophyll content (SPAD)	Heat stress (HS)	QLCCHS.nri-2D	IWB15311	2D	73.6529	7.05 x 10-4	0.0885417	5.94968	Chromosome 3B, genomic scaffold, cultivar Chinese Spring	96	41	4e-39
Leaf chlorophyll content (SPAD)	Heat stress (HS)	QLCCHS.nri-2D	IWB56721	2D	73.6529	7.05 x 10-4	0.0885417	5.94968	Cell division protein FtsZ homolog 1, chloroplastic (LOC109750701), mRNA	96	100	5e-38
Leaf chlorophyll content (SPAD)	Heat stress (HS)	QLCCHS.nri-2D	IWB65367	2D	76.3936	7.05 x 10-4	0.0885417	5.94968	Glutamine synthetase leaf isozyme, light-modulated chloroplast enzyme.	98	100	9e-17
Leaf chlorophyll content (SPAD)	Heat stress (HS)	QLCCHS.nri-2D	IWB22791	2D	76.3936	7.05 x 10-4	0.0885417	5.94968	Serine-threonine protein kinase (W55c) mRNA, Induces water stress responses	98	100	9e-41
Leaf chlorophyll content (SPAD)	Heat stress (HS)	QLCCHS.nri-2D	IWB28728	2D	76.3936	7.05 x 10-4	0.0885417	5.94968	Probable plastid-lipid-associated protein 9, chloroplastic, improves plant performance under stress conditions.	99	100	2e-42
Leaf chlorophyll content (SPAD)	Heat stress (HS)	QLCCHS.nri-2D	IWB33200	2D	76.3936	7.05 x 10-4	0.0885417	5.94968
Leaf chlorophyll content (SPAD)	Heat stress (HS)	QLCCHS.nri-2D	IWB3552	2D	76.3936	7.05 x 10-4	0.0885417	5.94968	Uncharacterized LOC109746149 (LOC109746149), mRNA	97	100	4e-39
Leaf chlorophyll content (SPAD)	Heat stress (HS)	QLCCHS.nri-2D	IWB40246	2D	76.3936	7.05 x 10-4	0.0885417	5.94968	Probable UDP-arabinopyranose mutase 2 (LOC109758605), transcript variant X1, mRNA.	90	100	1e-29
Leaf chlorophyll content (SPAD)	Heat stress (HS)	QLCCHS.nri-2D	IWB44087	2D	76.3936	7.05 x 10-4	0.0885417	5.94968	Protein SON-like (LOC109752209), mRNA	99	100	2e-42
Leaf chlorophyll content (SPAD)	Heat stress (HS)	QLCCHS.nri-2D	IWB4541	2D	76.3936	7.05 x 10-4	0.0885417	5.94968	DNAJ heat shock N-terminal domain-containing protein, heat shock protein binding protein, plant response to environmental stress	92	50	2e-10
Leaf chlorophyll content (SPAD)	Heat stress (HS)	QLCCHS.nri-2D	IWB53666	2D	76.3936	7.05 x 10-4	0.0885417	5.94968	Zinc finger CCCH domain-containing protein 30-like (LOC109746152), mRNA	96	98	5e-38
Leaf chlorophyll content (SPAD)	Heat stress (HS)	QLCCHS.nri-2D	IWB55165	2D	76.3936	7.05 x 10-4	0.0885417	5.94968	Chromosome 3B, genomic scaffold, cultivar Chinese Spring	99	100	3e-42
Leaf chlorophyll content (SPAD)	Heat stress (HS)	QLCCHS.nri-2D	IWB75316	2D	76.3936	7.05 x 10-4	0.0885417	5.94968	tRNA (guanine(10)-N2)-methyltransferase homolog	99	100	3e-42
Leaf chlorophyll content (SPAD)	Heat stress (HS)	QLCCHS.nri-2D	IWB43952	2D	76.3936	7.85 x 10-4	0.0911458	5.84257	Kinesin-like protein KIN-14I (LOC109745638), mRNA	97	100	1e-38
Leaf chlorophyll content (SPAD)	Heat stress (HS)	QLCCHS.nri-2D	IWB55166	2D	76.3936	7.85 x 10-4	0.0911458	5.84257	V-type proton ATPase subunit a3-like (LOC109765369), transcript variant X2, mRNA	98	100	9e-41
Leaf chlorophyll content (SPAD)	Heat stress (HS)	QLCCHS.nri-2D	IWB50237	2D	76.3936	9.24 x 10-4	0.0911458	5.68168	Probable UDP-arabinopyranose mutase 2 (LOC109758605), transcript variant X2, mRNA	99	100	2e-42
Leaf chlorophyll content (SPAD)	Heat stress (HS)	QLCCHS.nri-2D	IWB48051	2D	76.3936	9.24 x 10-4	0.0911458	5.68168	Uncharacterized LOC109775451 (LOC109775451), mRNA	97	100	4e-39
Leaf chlorophyll content (SPAD)	Heat stress (HS)	QLCCHS.nri-2D	IWB65632	2D	76.5687	3.04 x 10-4	0.0911458	6.7927	Phosphatidylinositol-4-phosphate 5-kinase 9	98	100	9e-17
Leaf chlorophyll content (SPAD)	Heat stress (HS)	QLCCHS.nri-2D	IWB32058	2D	76.5687	7.05 x 10-4	0.0885417	5.94968	Histone-lysine N-methyltransferase ATXR3	95	100	6e-14
Leaf chlorophyll content (SPAD)	Heat stress (HS)	QLCCHS.nri-2D	IWB43228	2D	76.5687	7.05 x 10-4	0.0885417	5.94968	2-methoxy-6-polyprenyl-1,4-benzoquinol methylase, mitochondrial	99	100	2e-42
Leaf chlorophyll content (SPAD)	Heat stress (HS)	QLCCHS.nri-2D	IWB9621	2D	76.5687	7.05 x 10-4	0.0885417	5.94968	Transcription termination factor MTERF5, chloroplastic-like	99	100	2e-42
Leaf chlorophyll content (SPAD)	Heat stress (HS)	QLCCHS.nri-2D	IWB43744	2D	76.5687	7.05 x 10-4	0.0911458	5.84257	Protein IQ-DOMAIN 32 (LOC109746143), mRNA	98	100	9e-41
Leaf chlorophyll content (SPAD)	Heat stress (HS)	QLCCHS.nri-2D	IWB32718	2D	80.5866	7.05 x 10-4	0.0885417	5.94968
Leaf chlorophyll content (SPAD)	Heat stress (HS)	QLCCHS.nri-2D	IWB58943	2D	80.5866	7.05 x 10-4	0.0885417	5.94968	Probable Serine/threonine-protein kinase abkc(LOC109758606), mRNA	99	100	2e-42
Leaf chlorophyll content (SPAD)	Heat stress (HS)	QLCCHS.nri-2D	IWB34508	2D	85.0775	7.05 x 10-4	0.0885417	5.94968	Uncharacterized LOC109752220 (LOC109752220), mRNA	89	98	1e-42
Leaf chlorophyll content (SPAD)	Heat stress (HS)	QLCCHS.nri-2D	IWB36817	2D	85.0775	7.05 x 10-4	0.0885417	5.94968	Inositol-pentakisphosphate 2-kinase IPK1-like	97	100	4e-39
Leaf chlorophyll content (SPAD)	Heat stress (HS)	QLCCHS.nri-2D	IWB32002	2D	85.0775	7.05 x 10-4	0.0885417	5.94968
Leaf chlorophyll content (SPAD)	Heat stress (HS)	QLCCHS.nri-2D	IWB54875	2D	85.975	8.39 x 10-4	0.09375	5.77741	Helicase-like transcription factor CHR28 (LOC109736814), mRNA	92	100	4e-29
Leaf chlorophyll content (SPAD)	Heat stress (HS)	QLCCHS.nri-4A	IWB37183	4A	8.60677	8.00 x 10-4	0.177083	5.82315
Leaf chlorophyll content (SPAD)	Heat stress (HS)	QLCCHS.nri-4B.1	IWB42788	4B	41.6547	6.97 x 10-4	0.380208	5.96054	Serine/threonine protein phosphatase 2A 57 kDa regulatory subunit B' beta isoform-like (LOC109762228), transcript variant X3, Mrna	98	100	9e-41
Leaf chlorophyll content (SPAD)	Heat stress (HS)	QLCCHS.nri-4B.2	IWB12856	4B	59.9424	7.98 x 10-4	0.372396	5.82641	Inositol-tetrakisphosphate 1-kinase 3 (LOC109732807), transcript variant X2, mRNA	95	94	2e-32
Leaf chlorophyll content (SPAD)	Heat stress (HS)	QLCCHS.nri-4B.3	IWB1998	4B	75.646	6.29 x 10-4	0.46875	6.06287	Cyclin-B1-2-like (LOC109741483), mRNA, a positive regulator of plant tolerance to salt stress.	98	95	5e-38
Leaf chlorophyll content (SPAD)	Heat stress (HS)	QLCCHS.nri-4B.3	IWB35851	4B	75.646	8.52 x 10-4	0.46875	5.76244	Cyclin-B1-2-like (LOC109741483), mRNA, responsive to various environmental stress.	98	100	1e-49
Leaf chlorophyll content (SPAD)	Heat stress (HS)	QLCCHS.nri-4B.3	IWB42264	4B	75.646	9.03 x 10-4	0.481771	5.70421	K(+) efflux antiporter 5 isoform X1, plant response to high salt-stress	95	100	9e-36
Leaf chlorophyll content (SPAD)	Heat response (HR)	QLCCHR.nri-2B	IWB55435	2B	27.1982	3.52 x 10-4	0.309896	6.80227	Actin-related protein 9 (LOC109752458), mRNA	96	100	2e-37
Leaf chlorophyll content (SPAD)	Heat response (HR)	QLCCHR.nri-2D.1	IWB18745	2D	22.4582	9.36 x 10-4	0.372396	5.8025	IAA-amino acid hydrolase ILR1-like 7 isoform X1, plant growth regulator indole-3-acetic acid (IAA)	99	78	9e-64
Leaf chlorophyll content (SPAD)	Heat response (HR)	QLCCHR.nri-2D.2	IWB66401	2D	70.6478	9.07 x 10-4	0.0885417	5.83518	Uncharacterized LOC109752212 (LOC109752212), transcript variant X2, mRNA	97	100	4e-39
Leaf chlorophyll content (SPAD)	Heat response (HR)	QLCCHR.nri-2D.2	IWB28109	2D	71.1878	2.62 x 10-4	0.0989583	7.10569	Sugar transport protein 9-like	99	100	2e-42
Leaf chlorophyll content (SPAD)	Heat response (HR)	QLCCHR.nri-2D.2	IWB62567	2D	71.1878	9.07 x 10-4	0.0885417	5.83518	Kinesin-like protein KIN-14H	99	100	2e-42
Leaf chlorophyll content (SPAD)	Heat response (HR)	QLCCHR.nri-2D.2	IWB62839	2D	71.1878	9.07 x 10-4	0.0885417	5.83518	Protein IQ-DOMAIN 32 (LOC109746143), mRNA	99	100	2e-42
Leaf chlorophyll content (SPAD)	Heat response (HR)	QLCCHR.nri-2D.2	IWB21593	2D	71.1878	9.07 x 10-4	0.0885417	5.83518	GTP cyclohydrolase 1-like	99	100	2e-42
Leaf chlorophyll content (SPAD)	Heat response (HR)	QLCCHR.nri-2D.2	IWB17236	2D	72.5879	9.07 x 10-4	0.0885417	5.83518	Triticum aestivum chromosome 3B, genomic scaffold, cultivar Chinese Spring	93	100	4e-72
Leaf chlorophyll content (SPAD)	Heat response (HR)	QLCCHR.nri-2D.2	IWB15311	2D	73.6529	9.07 x 10-4	0.0885417	5.83518	Chromosome 3B, genomic scaffold, cultivar Chinese Spring	96	41	4e-39
Leaf chlorophyll content (SPAD)	Heat response (HR)	QLCCHR.nri-2D.2	IWB56721	2D	73.6529	9.07 x 10-4	0.0885417	5.83518	Cell division protein FtsZ homolog 1, chloroplastic (LOC109750701), mRNA	96	100	5e-38
Leaf chlorophyll content (SPAD)	Heat response (HR)	QLCCHR.nri-2D.2	IWB22791	2D	76.3936	9.07 x 10-4	0.0885417	5.83518	Serine-threonine protein kinase (W55c) mRNA	98	100	9e-41
Leaf chlorophyll content (SPAD)	Heat response (HR)	QLCCHR.nri-2D.2	IWB28728	2D	76.3936	9.07 x 10-4	0.0885417	5.83518	Probable plastid-lipid-associated protein 9, chloroplastic	99	100	2e-42
Leaf chlorophyll content (SPAD)	Heat response (HR)	QLCCHR.nri-2D.2	IWB33200	2D	76.3936	9.07 x 10-4	0.0885417	5.83518
Leaf chlorophyll content (SPAD)	Heat response (HR)	QLCCHR.nri-2D.2	IWB3552	2D	76.3936	9.07 x 10-4	0.0885417	5.83518	Uncharacterized LOC109746149 (LOC109746149), mRNA	97	100	4e-39
Leaf chlorophyll content (SPAD)	Heat response (HR)	QLCCHR.nri-2D.2	IWB40246	2D	76.3936	9.07 x 10-4	0.0885417	5.83518	Probable UDP-arabinopyranose mutase 2 (LOC109758605), transcript variant X1, mRNA.	90	100	1e-29
Leaf chlorophyll content (SPAD)	Heat response (HR)	QLCCHR.nri-2D.2	IWB44087	2D	76.3936	9.07 x 10-4	0.0885417	5.83518	Protein SON-like (LOC109752209), mRNA	99	100	2e-42
Leaf chlorophyll content (SPAD)	Heat response (HR)	QLCCHR.nri-2D.2	IWB4541	2D	76.3936	9.07 x 10-4	0.0885417	5.83518	DNAJ heat shock N-terminal domain-containing protein, heat shock protein binding protein	92	50	2e-10
Leaf chlorophyll content (SPAD)	Heat response (HR)	QLCCHR.nri-2D.2	IWB53666	2D	76.3936	9.07 x 10-4	0.0885417	5.83518	Zinc finger CCCH domain-containing protein 30-like (LOC109746152), mRNA	96	98	5e-38
Leaf chlorophyll content (SPAD)	Heat response (HR)	QLCCHR.nri-2D.2	IWB55165	2D	76.3936	9.07 x 10-4	0.0885417	5.83518	Chromosome 3B, genomic scaffold, cultivar Chinese Spring	99	100	3e-42
Leaf chlorophyll content (SPAD)	Heat response (HR)	QLCCHR.nri-2D.2	IWB75316	2D	76.3936	9.07 x 10-4	0.0885417	5.83518	tRNA (guanine(10)-N2)-methyltransferase homolog	99	100	3e-42
Leaf chlorophyll content (SPAD)	Heat response (HR)	QLCCHR.nri-2D.2	IWB65367	2D	76.3936	9.07 x 10-4	0.0885417	5.83518	Glutamine synthetase leaf isozyme, chloroplastic	98	100	9e-17
Leaf chlorophyll content (SPAD)	Heat response (HR)	QLCCHR.nri-2D.2	IWB65632	2D	76.5687	5.24 x 10-4	0.0911458	6.39371	Phosphatidylinositol-4-phosphate 5-kinase 9	98	100	9e-17
Leaf chlorophyll content (SPAD)	Heat response (HR)	QLCCHR.nri-2D.2	IWB43228	2D	76.5687	9.07 x 10-4	0.0885417	5.83518	2-methoxy-6-polyprenyl-1,4-benzoquinol methylase, mitochondrial	99	100	2e-42
Leaf chlorophyll content (SPAD)	Heat response (HR)	QLCCHR.nri-2D.2	IWB9621	2D	76.5687	9.07 x 10-4	0.0885417	5.83518	Transcription termination factor MTERF5, chloroplastic-like	99	100	2e-42
Leaf chlorophyll content (SPAD)	Heat response (HR)	QLCCHR.nri-2D.2	IWB32058	2D	76.5687	9.07 x 10-4	0.0885417	5.83518	Histone-lysine N-methyltransferase ATXR3	95	100	6e-14
Leaf chlorophyll content (SPAD)	Heat response (HR)	QLCCHR.nri-2D.2	IWB32718	2D	80.5866	9.07 x 10-4	0.0885417	5.83518
Leaf chlorophyll content (SPAD)	Heat response (HR)	QLCCHR.nri-2D.2	IWB58943	2D	80.5866	9.07 x 10-4	0.0885417	5.83518	Probable Serine/threonine-protein kinase abkc(LOC109758606), mRNA	99	100	2e-42
Leaf chlorophyll content (SPAD)	Heat response (HR)	QLCCHR.nri-2D.2	IWB32002	2D	85.0775	9.07 x 10-4	0.0885417	5.83518
Leaf chlorophyll content (SPAD)	Heat response (HR)	QLCCHR.nri-2D.2	IWB34508	2D	85.0775	9.07 x 10-4	0.0885417	5.83518	Uncharacterized LOC109752220 (LOC109752220), mRNA	89	98	1e-42
Leaf chlorophyll content (SPAD)	Heat response (HR)	QLCCHR.nri-2D.2	IWB36817	2D	85.0775	9.07 x 10-4	0.0885417	5.83518	Inositol-pentakisphosphate 2-kinase IPK1-like	97	100	4e-39
Leaf chlorophyll content (SPAD)	Heat response (HR)	QLCCHR.nri-4A	IWB37183	4A	8.60677	4.36 x 10-4	0.177083	6.58236
Leaf chlorophyll content (SPAD)	Heat response (HR)	QLCCHR.nri-4B.1	IWB48055	4B	39.9308	4.32 x 10-4	0.40625	6.59088	Ankyrin-1-like, stress-induced-phosphoprotein 1	97	100	4e-39
Leaf chlorophyll content (SPAD)	Heat response (HR)	QLCCHR.nri-4B.2	IWB42264	4B	75.646	5.48 x 10-4	0.481771	6.3481	K(+) efflux antiporter 5 isoform X1	95	100	9e-36
Leaf chlorophyll content (SPAD)	Heat response (HR)	QLCCHR.nri-4B.2	IWB1998	4B	75.646	6.40 x 10-4	0.46875	6.18899	Cyclin-B1-2-like (LOC109741483), mRNA	98	95	5e-38
Leaf chlorophyll content (SPAD)	Heat response (HR)	QLCCHR.nri-4B.2	IWB35851	4B	75.646	7.91 x 10-4	0.46875	5.97378	Cyclin-B1-2-like (LOC109741483), mRNA	98	100	1e-49
Leaf chlorophyll content (SPAD)	Heat response (HR)	QLCCHR.nri-5B	IWB64287	5B	182.15	5.59 x 10-4	0.247396	6.32716
Leaf chlorophyll content (SPAD)	Heat response (HR)	QLCCHR.nri-5B	IWA5802	5B	188.578	5.46 x 10-4	0.242188	6.35019
Leaf chlorophyll content (SPAD)	Heat response (HR)	QLCCHR.nri-5B	IWB61646	5B	188.578	6.89 x 10-4	0.239583	6.11428
Leaf chlorophyll content (SPAD)	Heat response (HR)	QLCCHR.nri-5B	IWA4329	5B	188.578	7.26 x 10-4	0.244792	6.06067
Shoot length (cm)	Optimal temperature (OT)	QSLOT.nri-4B	IWB35611	4B	57.4885	2.94 x 10-4	0.414062	6.15305	Serine/threonine-protein kinase STE20-like (LOC109773213), mRNA	97	99	2e-86
Shoot length (cm)	Optimal temperature (OT)	QSLOT.nri-4B	IWB12856	4B	59.9424	5.08 x 10-4	0.372396	5.6588	Inositol-tetrakisphosphate 1-kinase 3 (LOC109732807), transcript variant X2, mRNA	95	94	2e-32
Shoot length (cm)	Optimal temperature (OT)	QSLOT.nri-4B	IWB22991	4B	62.9995	5.62 x 10-4	0.46875	5.56773	Calcium-transporting ATPase 2, plasma membrane-type-like (LOC109746181), transcript variant X3, mRNA	95	100	9e-36
Shoot length (cm)	Optimal temperature (OT)	QSLOT.nri-7B	IWB8019	7B	53.755	7.26 x 10-4	0.197917	5.29964
Shoot length (cm)	Heat stress (HS)	QSLHS.nri-4B	IWB35611	4B	57.4885	9.66 x 10-5	0.414062	6.44498	Serine/threonine-protein kinase STE20-like (LOC109773213), mRNA, plays important role in plant salt tolerance	95	100	9e-36
Shoot length (cm)	Heat stress (HS)	QSLHS.nri-4B	IWB12856	4B	59.9424	1.06 x 10-4	0.372396	6.36891	Inositol-tetrakisphosphate 1-kinase 3 (LOC109732807), transcript variant X2, mRNA, plant stress tolerance	95	94	2e-32
Shoot length (cm)	Heat stress (HS)	QSLHS.nri-7B	IWB8019	7B	53.755	3.41 x 10-4	0.197917	5.40533
Shoot length (cm)	Heat stress (HS)	QSLHS.nri-7B	IWB66896	7B	58.1716	8.56 x 10-4	0.239583	4.66115
Shoot length (cm)	Heat response (HR)	QSLHR.nri-3B.1	IWB1428	3B	9.69889	5.57 x 10-4	0.447917	6.21486	G-type lectin S-receptor-like serine/threonine-protein kinase SD2-5, receptor-like protein kinase	83	94	0.0002
Shoot length (cm)	Heat response (HR)	QSLHR.nri-3B.2	IWB26717	3B	67.1371	9.96 x 10-4	0.0651042	5.63543	Chromosome 3B, genomic scaffold, cultivar Chinese Spring	99	100	2e-42
Shoot length (cm)	Heat response (HR)	QSLHR.nri-7D	IWB12476	7D	26.9195	4.16 x 10-4	0.398438	6.50841
Shoot length (cm)	Heat response (HR)	QSLHR.nri-7D	IWB12582	7D	26.9195	6.63 x 10-4	0.401042	6.04042
Number of leaves per seedling	Optimal temperature (OT)	QLNOT.nri-1B	IWB33538	1B	56.4121	3.72 x 10-4	0.299479	6.79244
Number of leaves per seedling	Optimal temperature (OT)	QLNOT.nri-2A	IWA4213	2A	76.9002	7.06 x 10-4	0.151042	6.13314	Importin-11 (LOC109734977), mRNA	99	100	6e-96
Number of leaves per seedling	Optimal temperature (OT)	QLNOT.nri-2A	IWA4214	2A	76.9002	7.06 x 10-4	0.151042	6.13314	Importin-11 (LOC109734977), mRNA	98	99	6e-91
Number of leaves per seedling	Optimal temperature (OT)	QLNOT.nri-2A	IWB40186	2A	77.9105	5.06 x 10-5	0.119792	8.89967
Number of leaves per seedling	Optimal temperature (OT)	QLNOT.nri-2A	IWB25267	2A	77.9105	8.63 x 10-5	0.125	8.32839	mRNA, clone: tplb0034c02, cultivar Chinese Spring	98	100	9e-41
Number of leaves per seedling	Optimal temperature (OT)	QLNOT.nri-2A	IWB72462	2A	77.9105	9.84 x 10-4	0.109375	5.79422	Heat stress transcription factor A-2b-like (LOC109731421), mRNA	99	100	2e-42
Number of leaves per seedling	Optimal temperature (OT)	QLNOT.nri-2A	IWA4212	2A	78.0331	4.13 x 10-4	0.158854	6.68487	Importin-11 (LOC109734977), mRNA	99	100	1e-97
Number of leaves per seedling	Optimal temperature (OT)	QLNOT.nri-2A	IWA4215	2A	78.0331	7.06 x 10-4	0.151042	6.13314	Importin-11 (LOC109734977), mRNA	97	100	4e-88
Number of leaves per seedling	Optimal temperature (OT)	QLNOT.nri-2A	IWB52303	2A	78.0331	7.06 x 10-4	0.151042	6.13314	Importin-11	99	100	2e-42
Number of leaves per seedling	Optimal temperature (OT)	QLNOT.nri-3A	IWB50704	3A	177.242	4.07 x 10-4	0.46875	6.7003	Protein FLX-like 3	97	100	4e-39
Number of leaves per seedling	Optimal temperature (OT)	QLNOT.nri-3A	IWB57034	3A	177.242	7.08 x 10-4	0.445312	6.13011	DEAD-box ATP-dependent RNA helicase 58, chloroplastic-like (LOC109766867), mRNA	98	100	9e-41
Number of leaves per seedling	Optimal temperature (OT)	QLNOT.nri-3A	IWB32739	3A	177.242	7.29 x 10-4	0.447917	6.10066
Number of leaves per seedling	Optimal temperature (OT)	QLNOT.nri-3A	IWB72092	3A	180.325	5.74 x 10-4	0.390625	6.34608	mRNA for predicted protein, partial cds, clone: NIASHv1014D04	96	100	2e-37
Number of leaves per seedling	Optimal temperature (OT)	QLNOT.nri-3A	IWB65706	3A	180.325	9.97 x 10-4	0.333333	5.78054
Number of leaves per seedling	Optimal temperature (OT)	QLNOT.nri-3A	IWB11435	3A	181.123	4.67 x 10-4	0.390625	6.55797	Pentatricopeptide repeat-containing protein At3g59040 (LOC109784080), mRNA	97	100	4e-39
Number of leaves per seedling	Optimal temperature (OT)	QLNOT.nri-3A	IWB2753	3A	181.123	4.67 x 10-4	0.390625	6.55797	Pentatricopeptide repeat-containing protein At3g59040 (LOC109784080), mRNA	99	100	2e-42
Number of leaves per seedling	Optimal temperature (OT)	QLNOT.nri-4B	IWB51659	4B	68.4522	2.13 x 10-4	0.221354	7.37703	Alpha-L-fucosidase 2-like (LOC109746620), mRNA	100	41	3e-11
Number of leaves per seedling	Optimal temperature (OT)	QLNOT.nri-4B	IWB51658	4B	68.4522	3.83 x 10-4	0.21875	6.7643	Alpha-L-fucosidase 2-like (LOC109746620), mRNA	100	46	4e-14
Number of leaves per seedling	Optimal temperature (OT)	QLNOT.nri-4B	IWA6480	4B	72.3182	5.69 x 10-4	0.21875	6.35399	Alpha-L-fucosidase 2-like (LOC109746620), mRNA	97	100	1e-87
Number of leaves per seedling	Optimal temperature (OT)	QLNOT.nri-4B	IWB6680	4B	72.3182	6.00 x 10-4	0.221354	6.29928	Alpha-L-fucosidase 2-like (LOC109746620), mRNA	95	100	9e-36
Number of leaves per seedling	Heat stress (HS)	QLNHS.nri-3A	IWA623	3A	111.622	6.65 x 10-4	0.0677083	6.2181	Clone UCDTA01659 genomic sequence	99	100	2e-53
Number of leaves per seedling	Heat stress (HS)	QLNHS.nri-3B	IWB69511	3B	65.7219	8.98 x 10-4	0.382812	5.91019
Number of leaves per seedling	Heat stress (HS)	QLNHS.nri-4B	IWB44415	4B	64.2573	8.04 x 10-4	0.479167	6.0229	Protein WVD2-like 4 (LOC109769339), mRNA	99	100	2e-42
Number of leaves per seedling	Heat stress (HS)	QLNHS.nri-5A	IWB3232	5A	114.969	7.30 x 10-4	0.119792	6.12204	Golgin candidate 2 (LOC109759004), mRNA	100	35	6e-08
Number of leaves per seedling	Heat response (HR)	QLNHR.nri-2A.1	IWA4213	2A	76.9002	8.37 x 10-4	0.151042	6.0925	Importin-11 (LOC109734977), mRNA	99	100	6e-96
Number of leaves per seedling	Heat response (HR)	QLNHR.nri-2A.1	IWA4214	2A	76.9002	8.37 x 10-4	0.151042	6.0925	Importin-11 (LOC109734977), mRNA	98	99	6e-91
Number of leaves per seedling	Heat response (HR)	QLNHR.nri-2A.1	IWB40186	2A	77.9105	1.69 x 10-4	0.119792	7.79013
Number of leaves per seedling	Heat response (HR)	QLNHR.nri-2A.1	IWB25267	2A	77.9105	2.54 x 10-4	0.125	7.35037	mRNA, clone: tplb0034c02, cultivar Chinese Spring	98	100	9e-41
Number of leaves per seedling	Heat response (HR)	QLNHR.nri-2A.1	IWA4212	2A	78.0331	4.45x 10-4	0.158854	6.75647	Importin-11 (LOC109734977), mRNA	99	100	1e-97
Number of leaves per seedling	Heat response (HR)	QLNHR.nri-2A.1	IWB52303	2A	78.0331	8.37 x 10-4	0.151042	6.0925	Importin-11	99	100	2e-42
Number of leaves per seedling	Heat response (HR)	QLNHR.nri-2A.1	IWA4215	2A	78.0331	8.37 x 10-4	0.151042	6.0925
Number of leaves per seedling	Heat response (HR)	QLNHR.nri-2A.2	IWB61157	2A	150.115	1.06 x 10-4	0.0989583	8.28871	Genome assembly, chromosome: II	99	100	2e-42
Number of leaves per seedling	Heat response (HR)	QLNHR.nri-3A	IWB50704	3A	177.24	4.62 x 10-4	0.46875	6.71492	Protein FLX-like 3	97	100	4e-39
Number of leaves per seedling	Heat response (HR)	QLNHR.nri-4B	IWB64397	4B	68.4522	7.59 x 10-4	0.265625	6.19408	B3 domain-containing protein Os03g0212300-like (LOC109754090), mRNA	98	54	7e-17
Number of leaves per seedling	Heat response (HR)	QLNHR.nri-4B	IWB51659	4B	68.4522	8.08 x 10-4	0.221354	6.12941	Alpha-L-fucosidase 2-like (LOC109746620), mRNA	100	41	3e-11
Number of leaves per seedling	Heat response (HR)	QLNHR.nri-4B	IWA3241	4B	69.7786	6.85 x 10-4	0.28125	6.30149	Protein NPGR1 (LOC109771317), mRNA	99	100	7e-95
Number of leaves per seedling	Heat response (HR)	QLNHR.nri-4B	IWB54157	4B	69.7786	8.13 x 10-4	0.283854	6.12237
Number of leaves per seedling	Heat response (HR)	QLNHR.nri-4B	IWB44058	4B	69.86	6.03 x 10-4	0.28125	6.43521
Number of leaves per seedling	Heat response (HR)	QLNHR.nri-4B	IWB34413	4B	69.8643	6.73 x 10-4	0.289062	6.31959	40S ribosomal protein S3a, responsible for rapid adjustments in plant growth patterns under environmental changes	99	100	1e-97
Number of leaves per seedling	Heat response (HR)	QLNHR.nri-4B	IWB41476	4B	69.8643	6.85 x 10-4	0.28125	6.30149	Peptidyl-prolyl cis-trans isomerase CYP66	99	100	2e-42
Number of leaves per seedling	Heat response (HR)	QLNHR.nri-4B	IWB25905	4B	69.8643	8.13 x 10-4	0.283854	6.12237	Protein NPGR1 (LOC109771317), mRNA	99	100	2e-42
Number of leaves per seedling	Heat response (HR)	QLNHR.nri-4B	IWB59011	4B	69.8643	8.13 x 10-4	0.283854	6.12237	Protein NPGR1 (LOC109771317), mRNA	99	65	6e-23
Number of leaves per seedling	Heat response (HR)	QLNHR.nri-4B	IWA3240	4B	69.8643	8.13 x 10-4	0.283854	6.12237	Protein NPGR1 (LOC109771317), mRNA	99	100	6e-96
Number of leaves per seedling	Heat response (HR)	QLNHR.nri-4B	IWB53056	4B	69.8643	8.66 x 10-4	0.28125	6.05611	Uncharacterized LOC109739465 (LOC109739465), transcript variant X8, ncRNA	98	64	2e-22
Number of leaves per seedling	Heat response (HR)	QLNHR.nri-4B	IWA8163	4B	71.4614	5.02 x 10-4	0.276042	6.62938	Protein NPGR1 (LOC109771317), mRNA	98	96	6e-54
Number of leaves per seedling	Heat response (HR)	QLNHR.nri-4B	IWB10366	4B	71.4614	8.13 x 10-4	0.283854	6.12237
Number of leaves per seedling	Heat response (HR)	QLNHR.nri-5B.1	IWB71913	5B	49.0211	6.02 x 10-4	0.427083	6.43758
Number of leaves per seedling	Heat response (HR)	QLNHR.nri-5B.1	IWB43528	5B	49.0211	8.04 x 10-4	0.427083	6.43758
Number of leaves per seedling	Heat response (HR)	QLNHR.nri-5B.2	IWB58120	5B	144.257	9.73 x 10-4	0.197917	5.93497
Number of leaves per seedling	Heat response (HR)	QLNHR.nri-7B	IWB34893	7B	145.285	8.26 x 10-4	0.140625	6.10653
Seedling recovery (SR)	Heat stress (HS)	QSRHS.nri-2A	IWB3425	2A	95.7501	4.33 x 10-4	0.169271	6.791	Serine/threonine-protein phosphatase 6 regulatory ankyrin repeat subunit B-like (LOC109778249), mRNA	94	96	2e-32
Seedling recovery (SR)	Heat stress (HS)	QSRHS.nri-2A	IWB32326	2A	95.7501	4.84 x 10-4	0.158854	6.6741
Seedling recovery (SR)	Heat stress (HS)	QSRHS.nri-2A	IWB25893	2A	95.7501	5.68 x 10-4	0.161458	6.50511	40S ribosomal protein S21-like (LOC109774232), transcript variant X2, mRNA	99	100	2e-42
Seedling recovery (SR)	Heat stress (HS)	QSRHS.nri-2A	IWB37466	2A	95.7501	5.68 x 10-4	0.161458	6.50511	40S ribosomal protein S21-like (LOC109774232), transcript variant X2, mRNA	99	100	2e-42
Seedling recovery (SR)	Heat stress (HS)	QSRHS.nri-2A	IWB63170	2A	95.7501	5.68 x 10-4	0.161458	6.50511	Xylose isomerase (LOC109778269), mRNA	98	100	9e-41
Seedling recovery (SR)	Heat stress (HS)	QSRHS.nri-2B	IWB22941	2B	19.156	5.82 x 10-4	0.145833	6.48038	StAR-related lipid transfer protein 7, mitochondrial-like (LOC109733827), mRNA	95	100	9e-36
Seedling recovery (SR)	Heat stress (HS)	QSRHS.nri-2D	IWB48838	2D	26.0479	6.33 x 10-4	0.132812	6.3922	Uncharacterized LOC109776462 (LOC109776462), transcript variant X3, mRNA	99	100	2e-42
Seedling recovery (SR)	Heat stress (HS)	QSRHS.nri-2D	IWB18423	2D	26.0479	7.44 x 10-4	0.130208	6.22151	Omega-3 fatty acid desaturase, chloroplastic (LOC109748184), mRNA	99	56	1e-63
Seedling recovery (SR)	Heat stress (HS)	QSRHS.nri-2D	IWB13208	2D	26.0479	9.77 x 10-4	0.145833	5.93807	Omega-3 fatty acid desaturase, chloroplastic (LOC109748184), mRNA	99	95	1e-39
Seedling recovery (SR)	Heat stress (HS)	QSRHS.nri-3A	IWA1611	3A	123.053	6.40 x 10-4	0.192708	6.38062	Coiled-coil domain-containing protein SCD2-like (LOC109769867), transcript variant X2, mRNA	98	100	6e-91
Seedling recovery (SR)	Heat stress (HS)	QSRHS.nri-3A	IWB8793	3A	128.87	9.64 x 10-4	0.177083	5.95206	Uncharacterized LOC109778437 (LOC109778437), mRNA	94	100	4e-34
Seedling recovery (SR)	Heat stress (HS)	QSRHS.nri-7A	IWA7053	7A	42.0848	5.51 x 10-4	0.333333	6.53703	WAT1-related protein At3g30340-like (LOC109785479), mRNA	97	100	1e-87
Seedling recovery (SR)	Heat stress (HS)	QSRHS.nri-7A	IWB57684	7A	43.4742	4.02 x 10-4	0.369792	6.87131
Seedling recovery (SR)	Heat stress (HS)	QSRHS.nri-7B	IWB14408	7B	89.8249	1.50 x 10-4	0.0885417	7.92242
Seedling recovery (SR)	Heat stress (HS)	QSRHS.nri-7B	IWB1711	7B	89.8249	1.50 x 10-4	0.0885417	7.92242
Seedling recovery (SR)	Heat stress (HS)	QSRHS.nri-7B	IWB5616	7B	89.8249	2.22 x 10-4	0.09375	7.50369	F-box/kelch-repeat protein At5g60570-like (LOC109738178), mRNA	98	100	9e-41
